# Supplementary material for: Transcriptomic Analysis Reveals the Roles of Detoxification Systems in Response to Mercury in Chromera velia
Source: Biomolecules. 2019 Oct 24;9(11):647. doi: 10.3390/biom9110647 (PMC6920818; doi:10.3390/biom9110647)
Supplement: Supplementary file 1 [file biomolecules-09-00647-s001.zip]

Archive with 6 entries (5 files):
- supplementary files/
- supplementary files/Figure S1.pdf
- supplementary files/Figure S2.pdf
- supplementary files/Table S1.xls
- supplementary files/Table S2.xlsx
- supplementary files/Table S3.xlsx
